# Supplementary material for: Charge Effects: Influence of Surface Charge on Protein Corona Adsorption Behavior on Liposomal Formulations
Source: Pharmaceutics. 2026 Jan 7;18(1):76. doi: 10.3390/pharmaceutics18010076 (PMC12844955; doi:10.3390/pharmaceutics18010076)
Supplement: Supplementary file 1 [file pharmaceutics-18-00076-s001.zip]

Archive with 1 entries (1 files):
- pharmaceutics-4021033-supplementary.pdf
